# Supplementary material for: Systemic immune changes accompany combination treatment with immunotoxin LMB‐100 and nab‐paclitaxel
Source: Cancer Med. 2022 Oct 8;12(4):4236–49. doi: 10.1002/cam4.5290 (PMC9972172; doi:10.1002/cam4.5290)
Supplement: Supplementary file 4 — Figure S4 [file CAM4-12-4236-s009.zip]

Archive with 2 entries (2 files):
- CAM4_5290_Supplemental Figure 4.docx
- cam45290-sup-0004-FigureS4.tif
